# Supplementary material for: Cost-effectiveness of chikungunya vaccination with the live attenuated vaccine in U.S. territories
Source: NPJ Vaccines. 2025 Jul 28;10:172. doi: 10.1038/s41541-025-01194-x (PMC12304215; doi:10.1038/s41541-025-01194-x)
Supplement: Supplementary file 2 — Supplementary Data [file 41541_2025_1194_MOESM2_ESM.xlsx]

## Sheet: ro_HiddenInfo
Goal (Cell, Statistic, Parameter), E1: RO Formula to Optimize	0.2	1	0.5		MACROS			Compatibility with Old Versions (4 trips pre-v5 versions)	4		RISKOpt Tag			Out Stats										VERSION 6.0 SETTINGS		EFFICIENT FRONTIER			EF Stopping Conditions			Version 8 Settings
Goal (Type, Target Value)	1	0			Start (enabled, macro)	FALSE		Formula Conversion Cell (not used in v5)			#Iterations - Sim Stopping (legacy setting used in v5 and earlier))			Mean			Creation Version	8.4.0		Constraint Solver, number of Latin Hypercube stratifications, for reproducing results with Actual Convergence			Optimization Engine	0		Analysis Type (Standard vs. Efficient Frontier)	0		EF Stop on Trials	TRUE		Optimization Multi-CPU Mode	1
Trial Count Stopping (enabled, trial count)	TRUE	1000			Before Recalc (enabled, macro), starting with v6 RISKOptimizer uses corresponding @RISK macro			Number Formatting Cell (introduced in v5)			Sim. Stopping Mode, Tolerance (legacy settings used in v5 and earlier)			Std. Dev.			Required Version	6.0.0		Constraint Solver, total of adjustable cell values, to only pass number of stratifications if model hasn't changed			Mutation Rate (becoming a single settings for all adjustable cell groups)	0.1		EF Item to Constrain			EF Trial Count	250		CPU Count	-1
Timespan Stopping (enabled, trial count)	FALSE	5	2		After Recalc (enabled, macro), starting with v6 RISKOptimizer uses corresponding @RISK macro						Same Seed Each Simulation (this was used in RISKOptimizer version 5 and earlier)			Min			Recommended Version	6.0.0					Crossover Rate (becoming a single settings for all adjustable cell groups)	0.5		EF Constraint Minimum			EF Stop on Time	FALSE
Progress Stopping (enabled, trial count, max % change, change is percent)	FALSE	100	0.01	TRUE	After Storage (enabled, macro)	FALSE					Sampling Type (this was used in RISKOptimizer version 5 and earlier)			Max			Last Modified by Version	8.4.0					Genetic Operators (becoming a single settings for all adjustable cell groups)	1,1,1,1,1,1,1,1,1,1,1		EF Constraint Maximum			EF Time Duration	15
Formula Stopping (enabled, formula)	FALSE				Finish (enabled, macro)	FALSE					Macro Before Simulation (enabled, macro), starting with v6, this is legacy setting						Genetic Algorithm - Discrete Variable Warning Shown						Stopping on Projected Convergence (added in version 6; other simulation runtime settings got moved to @RISK)	TRUE		EF Formula for Dtools			EF Time Unit	2
Population Size	50										Macro After Simulation (enabled, macro), starting with v6, this is legacy setting						ColorOptimizationCells Called												EF Stop on Progress	FALSE
UNUSED	UNUSED				Seed (Is Auto, Value)																								EF Trials (Progress)	100
Ev4/RO1: Update Display (replaced by Show Excel Recalcs in v5)					Minimize Excel on Startup																								EF Max. Change (Progress)	0.01
Stop on Errors (before v5: Pause on Errors)	FALSE																												EF Max. Change is Percent (Progress)	TRUE
Keep Trial-by-Trial Log (if cell has anything other than False consider True, since Evolver 4 didn't have this setting); this setting no longer used staring with version 6
Ev4/RO1: Graph Progress					Show Excel Recalcs (replaces "Update Display" used before v5)
# Chromosomes	1																																																# Constraints
Method + #Operators(Legacy)	Mutation Rate (Legacy)	Crossover Rate (Legacy)	Description	# Time Blocks/All Groups Must Be Present	Constraint Range	#Ranges	Adj. Range	Min Val or Range	Max Val Or Range	Flags																																							Type (Hard/Soft)
RECIPE_x0001_12	0.1	0.5				1	0.051834	0	0	False,False,False	0	FALSE																																					2
DEFAULT PARENT SELECTION
DEFAULT MUTATION
DEFAULT CROSSOVER
DEFAULT BACKTRACK
ARITHMETIC CROSSOVER
HEURISTIC CROSSOVER
CAUCHY MUTATION
BOUNDARY MUTATION
NON-UNIFORM MUTATION
LINEAR
LOCAL SEARCH
DEFAULT PARENT SELECTION
[truncated: 23 more columns]

## Sheet: senseInfo
				cellAddress														ioIndex
				3783.25														0
senseTotal:	31	.
selectionIndex	checkSelected	bookName	sheetName	cellAddress	rangeAddress	analysisString	minPercent	maxPercent	minValue	maxValue	baseValue	numIntervals	varyWhenStepping	isInput	groupCount	groupIndex	formulaIndex	ioIndex						intIndex	intervalMode	useCellBase	tableRange
1	FALSE	0	Susceptible & Immune	0.31	'Susceptible & Immune'!C12	Values: 0.18 to 0.41			0.18	0.41	0.31	6	TRUE	TRUE	1	0	1	0		=RiskLaplace(0.31,0.05079,RiskTruncate(0.18,0.41),RiskName("Seroprevalence from last outbreak"),RiskStatic(0.31))					3	TRUE
2	TRUE	0	Infected, care-seeking, outcome	0.72	'Infected, care-seeking, outcome'!L16,'Infected, care-seeking, outcome'!L40:L41,'Infected, care-seeking, outcome'!L53:L54	Percentiles: 1% to 99%					0.72	2	TRUE	TRUE	5	0	1	0		=RiskTriang(0.53,0.72,0.97,RiskName("Proportion symptomatic"),RiskStatic(0.72))					4	TRUE		1%	99%
3	TRUE	0	Infected, care-seeking, outcome	0.43	'Infected, care-seeking, outcome'!L16,'Infected, care-seeking, outcome'!L40:L41,'Infected, care-seeking, outcome'!L53:L54	Percentiles: 1% to 99%					0.43	2	TRUE	TRUE	5	1	1	0		=RiskTriang(0.3,0.43,0.82,RiskTruncate(),RiskName("Proportion sought care"),RiskStatic(0.43))					4	TRUE		1%	99%
4	TRUE	0	Infected, care-seeking, outcome	0.1	'Infected, care-seeking, outcome'!L16,'Infected, care-seeking, outcome'!L40:L41,'Infected, care-seeking, outcome'!L53:L54	Percentiles: 1% to 99%					0.1	2	TRUE	TRUE	5	2	1	0		=RiskUniform(0.05,0.15,RiskName("Proportion hospitalized"),RiskStatic(0.1))					4	TRUE		1%	99%
5	TRUE	0	Infected, care-seeking, outcome	0.35	'Infected, care-seeking, outcome'!L16,'Infected, care-seeking, outcome'!L40:L41,'Infected, care-seeking, outcome'!L53:L54	Percentiles: 1% to 99%					0.35	2	TRUE	TRUE	5	3	1	0		=RiskTriang(0.19,0.35,0.61,RiskName("Proportion chronic joint pain"),RiskStatic(0.35))					4	TRUE		1%	99%
6	TRUE	0	Infected, care-seeking, outcome	0.01	'Infected, care-seeking, outcome'!L16,'Infected, care-seeking, outcome'!L40:L41,'Infected, care-seeking, outcome'!L53:L54	Percentiles: 1% to 99%					0.01	2	TRUE	TRUE	5	4	1	0		=RiskTriang(0.001,0.01,0.03,RiskName("Proportion death"),RiskStatic(0.01))					4	TRUE		1%	99%
7	TRUE	0	Cost Vaccination	209	'Cost Vaccination'!N2,'Cost Vaccination'!N5,'Cost Vaccination'!N7,'Cost Vaccination'!N10:N11,'Cost Vaccination'!N15	Percentiles: 1% to 99%					209	2	TRUE	TRUE	2	0	1	0		=RiskTriang(160,209,275,RiskTruncate(),RiskName("Vaccine cost"),RiskStatic(209))					4	TRUE		1%	99%
8	TRUE	0	Cost Vaccination	41	'Cost Vaccination'!N2,'Cost Vaccination'!N5,'Cost Vaccination'!N7,'Cost Vaccination'!N10:N11,'Cost Vaccination'!N15	Percentiles: 1% to 99%					41	2	TRUE	TRUE	2	1	1	0		=RiskTriang(22,41,48,RiskName("Campaign costs per person"),RiskStatic(41))					4	TRUE		1%	99%
9	TRUE	0	Costs disease	171	'Costs disease'!N3,'Costs disease'!N5,'Costs disease'!N13,'Costs disease'!N21,'Costs disease'!N23,'Costs disease'!N25:N26	Percentiles: 1% to 99%					171	2	TRUE	TRUE	7	0	1	0		=RiskLoglogistic(-21.337,183.35,2.0676,RiskTruncate(19,4896),RiskName("Cost acute case"),RiskStatic(171))					4	TRUE		1%	99%
10	TRUE	0	Costs disease	14334	'Costs disease'!N3,'Costs disease'!N5,'Costs disease'!N13,'Costs disease'!N21,'Costs disease'!N23,'Costs disease'!N25:N26	Percentiles: 1% to 99%					14334	2	TRUE	TRUE	7	1	1	0		=RiskTriang(11352,14334,17678,RiskName("Cost hospitalization"),RiskStatic(14334))					4	TRUE		1%	99%
11	TRUE	0	Costs disease	215	'Costs disease'!N3,'Costs disease'!N5,'Costs disease'!N13,'Costs disease'!N21,'Costs disease'!N23,'Costs disease'!N25:N26	Percentiles: 1% to 99%					215	2	TRUE	TRUE	7	2	1	0		=RiskTriang(66,215,3718,RiskName("Cost chronic joint pain"),RiskStatic(215))					4	TRUE		1%	99%
12	TRUE	0	Costs disease	886.86	'Costs disease'!N3,'Costs disease'!N5,'Costs disease'!N13,'Costs disease'!N21,'Costs disease'!N23,'Costs disease'!N25:N26	Percentiles: 1% to 99%					886.86	2	TRUE	TRUE	7	3	1	0		=RiskTriang(697.02,886.86,1160.02,RiskName("Cost LP acute"),RiskStatic(886.86))					4	TRUE		1%	99%
13	TRUE	0	Costs disease	1590.78	'Costs disease'!N3,'Costs disease'!N5,'Costs disease'!N13,'Costs disease'!N21,'Costs disease'!N23,'Costs disease'!N25:N26	Percentiles: 1% to 99%					1590.78	2	TRUE	TRUE	7	4	1	0		=RiskTriang(1250.26,1590.78,2081.33,RiskName("Cost LP hospitalized"),RiskStatic(1590.78))					4	TRUE		1%	99%
14	TRUE	0	Costs disease	526.95	'Costs disease'!N3,'Costs disease'!N5,'Costs disease'!N13,'Costs disease'!N21,'Costs disease'!N23,'Costs disease'!N25:N26	Percentiles: 1% to 99%					526.95	2	TRUE	TRUE	7	5	1	0		=RiskTriang(414.15, 526.95,689.44,RiskName("Cost of LP chronic joint pain"),RiskStatic(526.95))					4	TRUE		1%	99%
15	TRUE	0	Costs disease	313383	'Costs disease'!N3,'Costs disease'!N5,'Costs disease'!N13,'Costs disease'!N21,'Costs disease'!N23,'Costs disease'!N25:N26	Percentiles: 1% to 99%					313383	2	TRUE	TRUE	7	6	1	0		=RiskTriang(68141, 313383, 577152,RiskName("Cost LP death"),RiskStatic(313383))					4	TRUE		1%	99%
16	TRUE	0	QALYS	0.63	'QALYS'!N3:N4,'QALYS'!N6,'QALYS'!N10:N11	Percentiles: 1% to 99%					0.63	2	TRUE	TRUE	5	0	1	0		=RiskTriang(0.19,0.38,0.91,RiskName("QALY acute non-hospitalized"),RiskStatic(0.63))					4	TRUE		1%	99%
17	TRUE	0	QALYS	0.56	'QALYS'!N3:N4,'QALYS'!N6,'QALYS'!N10:N11	Percentiles: 1% to 99%					0.56	2	TRUE	TRUE	5	1	1	0		=RiskTriang(0.19,0.29,0.91,RiskName("QALY acute hospitalized"),RiskStatic(0.56))					4	TRUE		1%	99%
18	TRUE	0	QALYS	0.76	'QALYS'!N3:N4,'QALYS'!N6,'QALYS'!N10:N11	Percentiles: 1% to 99%					0.76	2	TRUE	TRUE	5	2	1	0		=RiskHistogrm(0.65,0.9,{1,4,3,2},RiskTruncate(),RiskName("QALY chronic joint pain"),RiskStatic(0.76))					4	TRUE		1%	99%
19	TRUE	0	QALYS	17	'QALYS'!N3:N4,'QALYS'!N6,'QALYS'!N10:N11	Percentiles: 1% to 99%					17	2	TRUE	TRUE	5	3	1	0		=RiskTriang(0,17,27,RiskName("Years of life lost"),RiskStatic(17))					4	TRUE		1%	99%
20	TRUE	0	QALYS	1	'QALYS'!N3:N4,'QALYS'!N6,'QALYS'!N10:N11	Percentiles: 1% to 99%					1	2	TRUE	TRUE	5	4	1	0		=RiskTriang(0.5,1,4,RiskName("Time with joint pain"),RiskStatic(1))					4	TRUE		1%	99%
21	FALSE	0	Susceptible & Immune	0.050907	'Susceptible & Immune'!M117	Values: 0 to 0.5			0	0.5	0.0509069967131009	10	TRUE	FALSE	1	0	1	0		=M116/3					3	TRUE
22	FALSE	0	Infected, care-seeking, outcome	0.247279	'Infected, care-seeking, outcome'!L13	Values: 0 to 0.5			0	0.5	0.247279009860697	5	TRUE	FALSE	1	0	1	0		='Susceptible & Immune'!M125/'Infected, care-seeking, outcome'!L7					3	TRUE
23	FALSE	0	Infected, care-seeking, outcome	0.5409	'Infected, care-seeking, outcome'!L27	Values: 0.25 to 0.75			0.25	0.75	0.5554584	5	TRUE	FALSE	1	0	1	0		=IF(L3=1,'Susceptible & Immune'!M73,'Susceptible & Immune'!M91)					3	TRUE
24	FALSE	0	Susceptible & Immune	0.555458	'Susceptible & Immune'!M91	Values: 0.3 to 0.8			0.3	0.8	0.5554584	5	TRUE	FALSE	1	0	1	0		=M89/M9					3	TRUE
25	FALSE	0	Susceptible & Immune	0.752721	'Susceptible & Immune'!M114	Values: 0.5 to 0.92			0.5	0.92	0.752720990139303	10	TRUE	FALSE	1	0	1	0		=M112/M9					3	TRUE
26	FALSE	0	Susceptible & Immune	0.247279	'Susceptible & Immune'!M115	Values: 0.05 to 0.4			0.05	0.4	0.247279009860697	10	TRUE	FALSE	1	0	1	0		=1-M114					3	TRUE
27	FALSE	0	Susceptible & Immune	0.348166	'Susceptible & Immune'!M104	Values: 0.2 to 0.5			0.2	0.5	0.348166010799353	10	TRUE	FALSE	1	0	1	0		=1-M103					3	TRUE
28	FALSE	0	Summary	0.4	'Summary'!G4	Values: 0.3 to 0.8			0.3	0.8	0.4	7	TRUE	FALSE	1	0	1	0		0.4					3	TRUE
29	FALSE	0	Susceptible & Immune	0.31	'Susceptible & Immune'!C13	Percentiles: 0% to 100%					0.31	2	TRUE	TRUE	1	0	1	0		=C12					4	TRUE		0%	100%
30	TRUE	0	Susceptible & Immune	0.31	'Susceptible & Immune'!C12	Percentiles: 1% to 99%					0.31	2	TRUE	TRUE	1	0	1	0		=RiskLaplace(0.31,0.05079,RiskTruncate(0.18,0.41),RiskName("Seroprevalence from last outbreak"),RiskStatic(0.31))					4	TRUE		1%	99%
31	FALSE	0	Costs disease	171	'Costs disease'!N3	Percentiles: 1% to 99%					171	2	TRUE	TRUE	1	0	1	0		=RiskLoglogistic(-21.337,183.35,2.0676,RiskTruncate(19,4896),RiskName("Cost acute case"),RiskStatic(171))					4	TRUE		1%	99%
32	FALSE	0	Susceptible & Immune	0.31	'Susceptible & Immune'!C13	Percentiles: 0% to 100%					0.31	2	TRUE	TRUE	1	0	1	0		=C12					4	TRUE		0%	100%
33	TRUE	0	Susceptible & Immune	0.31	'Susceptible & Immune'!C12	Percentiles: 1% to 99%					0.31	2	TRUE	TRUE	1	0	1	0		=RiskLaplace(0.31,0.05079,RiskTruncate(0.18,0.41),RiskName("Seroprevalence from last outbreak"),RiskStatic(0.31))					4	TRUE		1%	99%
34	FALSE	0	Costs disease	171	'Costs disease'!N3	Percentiles: 1% to 99%					171	2	TRUE	TRUE	1	0	1	0		=RiskLoglogistic(-21.337,183.35,2.0676,RiskTruncate(19,4896),RiskName("Cost acute case"),RiskStatic(171))					4	TRUE		1%	99%
35	FALSE	0	Costs disease	171	'Costs disease'!N3	Percentiles: 1% to 99%					172	2	TRUE	TRUE	1	0	1	0		=RiskLoglogistic(151,17.2,3,RiskTruncate(19,5019),RiskStatic(172))					4	TRUE		1%	99%

## Sheet: _AdvSensInfo_
RecommendedVersion	RequiredVersion	CellToMonitor	TrackingStatistic	TrackingStatisticPercentile	IncludeSimtables	IncludedReports	ReportDestination	NumGroups	NumInputs
8.2.0	8.2.0	3783.25	2		FALSE	65	2	16	34
InputType	BaseValueIsAuto	BaseValue	FixDistributionWhenNotStepping	VariationMethod	NumSteps	VariationMinimum	VariationMaximum	VariationTableRange	VariationValues																				RangesCount	Ranges
1	TRUE		FALSE	2	6	0.18	0.41																						1	0.31
1	TRUE		FALSE	3	2				0.01	0.99																			3	0.72	#VALUE!	#VALUE!
1	TRUE		FALSE	3	2				0.01	0.99																			5	209	41	0.02	#VALUE!	7276
1	TRUE		FALSE	3	2				0.01	0.99																			6	171	14334	215	886.86	1590.78	526.95
1	TRUE		FALSE	3	2				0.01	0.99																			3	#VALUE!	0.76	17			313383
0	TRUE		FALSE	2	10	0	0.5																						1	0.050907		1
0	TRUE		FALSE	2	5	0	0.5																						1	0.247279
0	TRUE		FALSE	2	5	0.25	0.75																						1	0.5409
0	TRUE		FALSE	2	5	0.3	0.8																						1	0.555458
0	TRUE		FALSE	2	10	0.5	0.92																						1	0.752721
0	TRUE		FALSE	2	10	0.05	0.4																						1	0.247279
0	TRUE		FALSE	2	10	0.2	0.5																						1	0.348166
0	TRUE		FALSE	2	7	0.3	0.8																						1	0.4
1	TRUE		FALSE	3	2				0	1																			1	0.31
1	TRUE		FALSE	3	2				0.01	0.99																			1	0.31
1	TRUE		FALSE	3	2				0.01	0.99																			1	171
GroupIndex	Cell	Enabled	DistributionPosition	AlternateName
0	0.31	FALSE	1
1	0.72	TRUE	1
1	0.43	TRUE	1
1	0.1	TRUE	1
1	0.35	TRUE	1
1	0.01	TRUE	1
2	209	TRUE	1
2	41	TRUE	1
2	0.02	FALSE	1
2	43	FALSE	1
2	0.001	FALSE	1
2	7276	FALSE	1
3	171	TRUE	1
3	14334	TRUE	1
3	215	TRUE	1
3	886.86	TRUE	1
3	1590.78	TRUE	1
3	526.95	TRUE	1
3	313383	TRUE	1
4	0.63	TRUE	1
4	0.56	TRUE	1
4	0.76	TRUE	1
4	17	TRUE	1
4	1	TRUE	1
5	0.050907	FALSE
6	0.247279	FALSE
7	0.5409	FALSE
8	0.555458	FALSE
9	0.752721	FALSE
10	0.247279	FALSE
11	0.348166	FALSE
12	0.4	FALSE
14	0.31	TRUE	1
15	171	FALSE	1
[truncated: 4 more columns]

## Sheet: Title
CENTERS FOR DISEASE CONTROL & PREVENTION (CDC)
					A tool for "Cost-effectiveness of chikungunya vaccination with the live attenuated chikungunya vaccine in U.S. territories"
					Manuscript Authors: Kelly Kilburn, Martin I. Meltzer, Seonghye Jeon, Bishwa B. Adhikari, Nicole Lindseya, Susan L. Hills, J. Erin Staples
					Tool Creator: Kelly Kilburn
					Contact Info: Erin Staples, auv1@cdc.gov
										Note: This version of the tool is a static version and does not contain the programming to include proability distributions. Cell notes include probability distributions where indicated. Sheets titled 'Swapped Inputs' , 'Swaped Outputs', and 'Swapped Statistic Funcs' also provide deatils about the programming and probability distributions.
					Version 1.0
					Date of this version:
					2024-06-01

## Sheet: Summary
Chikungunya cost-effectiveness model				Model choices		Input choice		How to use
Created by: Kelly Kilburn				Population	3 Territories (1), AS (2), PR (3), USVI (4)	1		Step 1	Decide on model choices. Fill in grey cells on the summary sheet.
File name	Chikugunya CEA model for supplement_ v1.xlsx			Vaccination Strategy	Routine stategy (1) or Outbreak strategy (0)	1		Step 2	Simulate (using @Risk if available)
Vaccination Strategy currently simulated	Routine strategy			Halting seroprevalence	Base 0.4 (range 0.3 or 0.8)	0.4		Step 3	Interpret simulation results (or static model results if not using @Risk), keeping in mind the vaccination strategy used.
				Discount Rate	Base 0.03	0.03
				Vaccine proportion routine	Base 0.2 (range 0.1 or 0.3)	0.2
				Vaccine proportion outbreak	Base 0.7 (range 0.5 or 0.85)	0.7
				Vaccine efficacy decay	Base 0.05 (range 0.01 or 0.1)	0.05
Static model Results				Simulation Results
Societal Perspective
Main outcomes:	Routine strategy			Intermediate Outcomes:	Routine strategy		Difference* (vacc-no vacc)	% difference
Cost per chikungunya disease case averted	384.487				No vaccination	Vaccination
Cost per hospitalization averted	8941.56			Chikungunya cases (symptomatic)	196249	19226.7	-177022	-0.902029
Cost per chikungunya related death	894156			Hospitalizations	8438.71	826.749	-7611.96	-0.902029
Cost per chikungunya related QALY gained	3783.25			Chronic joint pain cases	71640.7	7018.71	-64622	-0.902029
NNV to prevent symptomatic case	9.96648			Deaths	84.3871	8.26749	-76.1196	-0.902029
NNV to prevent hospitalization	231.779			QALYs lost total	20163.3	2172.76	-17990.6	-0.892242
NNV to prevent chronic joint pain case	27.3017
NNV to prevent death	23177.9
Cost per chronic joint pain case averted	1053.24			Costs, both strategies:	Routine strategy		Difference* (vacc-no vacc)	% difference
Healthcare Payer Perspective					No vaccination	Vaccination
Main outcomes:	Routine strategy			Societal total costs	4.02997e+08	4.7106e+08	6.80628e+07	0.168891
Cost per chikungunya disease case averted	1666.87			HCP total costs	1.51331e+08	4.46404e+08	2.95073e+08	1.94985
Cost per hospitalization averted	38764.4			Vaccination costs		4.31578e+08
Cost per chikungunya related death	3.87644e+06
Cost per chikungunya related QALY gained	16401.5
Cost per chronic joint pain case averted	4566.14				Routine strategy
Both perspectives				Main Outcomes:	Societal perspective			Healthcare payer perspective
Intermediate Outcomes:	Routine strategy			Outcome	Mean	Lower bound	Upper bound	Mean	Lower bound	Upper bound
	No vaccination	Vaccination				95% CI	95% CI		95% CI	95% CI
Chikungunya cases (symptomatic)	196249	19226.7		$/case averted	384	384	384	1666	1666	1666
Hospitalizations	8438.71	826.749		$/hospitalization averted	8941	8941	8941	38764	38764	38764
Chronic joint pain cases	71640.7	7018.71		$/chronic join pain averted	1053	1053	1053	4566	4566	4566
Deaths	84.3871	8.26749		$/death averted	894155	894155	894155	3876437	3876437	3876437
QALYs lost total	20163.3	2172.76		$/QALYs gained	3783	3783	3783	16401	16401	16401
					Both perspectives
				NNV to prevent symptomatic case	9	9	9
				NNV to prevent hospitalization	231	231	231
				NNV to prevent chronic joint pain case	27	27	27
				NNV to prevent death	23177	23177	23177

## Sheet: Population
population growth		0	-0.007	-0.007	-0.007	-0.007	-0.007	-0.007	-0.007	-0.007	-0.007	-0.007	-0.007	-0.007	-0.007	-0.007	-0.007	-0.007	-0.007	-0.007	-0.007	-0.007	-0.007	-0.007	-0.007	-0.007	-0.007	-0.007	-0.007	-0.007	-0.007
all cause mortality rate		0	0.0096	0.0096	0.0096	0.0096	0.0096	0.0096	0.0096	0.0096	0.0096	0.0096	0.0096	0.0096	0.0096	0.0096	0.0096	0.0096	0.0096	0.0096	0.0096	0.0096	0.0096	0.0096	0.0096	0.0096	0.0096	0.0096	0.0096	0.0096	0.0096
		2024	2025	2026	2027	2028	2029	2030	2031	2032	2033	2034	2035	2036	2037	2038	2039	2040	2041	2042	2043	2044	2045	2046	2047	2048	2049	2050	2051	2052	2053
POPULATION OF ALL PR, USVI, AM Samoa (1)
cohort	Year	1	2	3	4	5	6	7	8	9	10	11	12	13	14	15	16	17	18	19	20	21	22	23	24	25	26	27	28	29	30
1		2815470	2.75453e+06	2.6929e+06	2.63185e+06	2.57137e+06	2.51147e+06	2.45214e+06	2.39337e+06	2.33516e+06	2.27749e+06	2.22038e+06	2.16381e+06	2.10777e+06	2.05227e+06	1.9973e+06	1.94285e+06	1.88891e+06	1.83549e+06	1.78258e+06	1.73018e+06	1.67827e+06	1.62686e+06	1.57594e+06	1.5255e+06	1.47555e+06	1.42608e+06	1.37707e+06	1.32854e+06	1.28047e+06	1.23286e+06
2			42506	42097.9	41693.8	41293.5	40897.1	40504.5	40115.6	39730.5	39349.1	38971.3	38597.2	38226.7	37859.7	37496.3	37136.3	36779.8	36426.7	36077	35730.7	35387.7	35047.9	34711.5	34378.2	34048.2	33721.3	33397.6	33077	32759.5	32445
3				42463.4	42055.8	41652.1	41252.2	40856.2	40464	40075.5	39690.8	39309.8	38932.4	38558.6	38188.5	37821.9	37458.8	37099.2	36743	36390.3	36040.9	35694.9	35352.3	35012.9	34676.8	34343.9	34014.2	33687.6	33364.2	33043.9	32726.7
4					42421	42013.7	41610.4	41210.9	40815.3	40423.5	40035.4	39651.1	39270.4	38893.4	38520.1	38150.3	37784	37421.3	37062.1	36706.3	36353.9	36004.9	35659.2	35316.9	34977.9	34642.1	34309.5	33980.1	33653.9	33330.9	33010.9
5						42378.6	41971.7	41568.8	41169.7	40774.5	40383.1	39995.4	39611.4	39231.2	38854.6	38481.5	38112.1	37746.2	37383.9	37025	36669.6	36317.5	35968.9	35623.6	35281.6	34942.9	34607.4	34275.2	33946.2	33620.3	33297.5
6							42336.2	41929.8	41527.2	41128.6	40733.7	40342.7	39955.4	39571.8	39191.9	38815.7	38443.1	38074	37708.5	37346.5	36988	36632.9	36281.2	35932.9	35588	35246.3	34907.9	34572.8	34240.9	33912.2	33586.7
7								42293.8	41887.8	41485.7	41087.4	40693	40302.3	39915.4	39532.3	39152.7	38776.9	38404.6	38035.9	37670.8	37309.2	36951	36596.3	36244.9	35897	35552.4	35211.1	34873	34538.3	34206.7	33878.3
8									42251.6	41845.9	41444.2	41046.4	40652.3	40262	39875.5	39492.7	39113.6	38738.1	38366.2	37997.9	37633.1	37271.8	36914	36559.7	36208.7	35861.1	35516.8	35175.9	34838.2	34503.7	34172.5
9										42209.3	41804.1	41402.8	41005.3	40611.7	40221.8	39835.7	39453.2	39074.5	38699.4	38327.9	37959.9	37595.5	37234.6	36877.1	36523.1	36172.5	35825.2	35481.3	35140.7	34803.3	34469.2
10											42167.1	41762.3	41361.4	40964.3	40571	40181.6	39795.8	39413.8	39035.4	38660.7	38289.5	37921.9	37557.9	37197.3	36840.2	36486.6	36136.3	35789.4	35445.8	35105.5	34768.5
11												42124.9	41720.5	41320	40923.3	40530.5	40141.4	39756	39374.4	38996.4	38622	38251.2	37884	37520.3	37160.1	36803.4	36450.1	36100.2	35753.6	35410.4	35070.4
12													42082.8	41678.8	41278.7	40882.4	40489.9	40101.2	39716.3	39335	38957.4	38583.4	38213	37846.1	37482.8	37123	36766.6	36413.6	36064.1	35717.9	35375
13														42040.7	41637.1	41237.4	40841.5	40449.5	40061.1	39676.6	39295.7	38918.4	38544.8	38174.8	37808.3	37445.3	37085.9	36729.8	36377.2	36028	35682.1
14															41998.7	41595.5	41196.2	40800.7	40409	40021.1	39636.9	39256.4	38879.5	38506.3	38136.6	37770.5	37407.9	37048.8	36693.1	36340.8	35992
15																41956.7	41553.9	41155	40759.9	40368.6	39981.1	39597.2	39217.1	38840.6	38467.7	38098.5	37732.7	37370.5	37011.7	36656.4	36304.5
16																	41914.7	41512.3	41113.8	40719.1	40328.2	39941.1	39557.6	39177.9	38801.8	38429.3	38060.4	37695	37333.1	36974.7	36619.8
17																		41872.8	41470.8	41072.7	40678.4	40287.9	39901.1	39518.1	39138.7	38763	38390.9	38022.3	37657.3	37295.8	36937.7
18																			41830.9	41429.4	41031.6	40637.7	40247.6	39861.2	39478.6	39099.6	38724.2	38352.5	37984.3	37619.6	37258.5
19																				41789.1	41387.9	40990.6	40597.1	40207.4	39821.4	39439.1	39060.5	38685.5	38314.1	37946.3	37582
20																					41747.3	41346.5	40949.6	40556.5	40167.2	39781.5	39399.6	39021.4	38646.8	38275.8	37908.3
21																						41705.6	41305.2	40908.7	40515.9	40127	39741.8	39360.2	38982.4	38608.2	38237.5
22																							41663.9	41263.9	40867.8	40475.4	40086.9	39702	39320.9	38943.4	38569.5
23																								41622.2	41222.6	40826.9	40434.9	40046.8	39662.3	39281.6	38904.5
24																									41580.6	41181.4	40786.1	40394.5	40006.7	39622.7	39242.3
25																										41539	41140.2	40745.3	40354.1	39966.7	39583
26																											41497.5	41099.1	40704.5	40313.8	39926.8
27																												41456	41058	40663.8	40273.5
28																													41414.5	41016.9	40623.2
29																														41373.1	40975.9
30																															41331.7
Total adult pop-NOT alive last outbreak		0	0	0	0	0	0	0	0	0	42167.1	83887.2	125165	166004	206409	246384	285933	325061	363772	402069	439956	477438	514518	551201	587490	623389	658902	694033	728785	763161	797167
Child popoulation (<18)		602924	597426	593244	589091	584968	580873	576807	572769	568760	564778	560825	556899	553001	549130	545286	541469	537679	533915	530177	526466	522781	519121	515488	511879	508296	504738	501205	497696	494213	490753
Adult population (>=18)		2815470	2.79704e+06	2.77746e+06	2.75802e+06	2.73871e+06	2.71954e+06	2.7005e+06	2.6816e+06	2.66283e+06	2.64419e+06	2.62568e+06	2.6073e+06	2.58905e+06	2.57093e+06	2.55293e+06	2.53506e+06	2.51731e+06	2.49969e+06	2.48219e+06	2.46482e+06	2.44757e+06	2.43043e+06	2.41342e+06	2.39653e+06	2.37975e+06	2.36309e+06	2.34655e+06	2.33012e+06	2.31381e+06	2.29762e+06
Total population		3418394	3.39447e+06	3.3707e+06	3.34711e+06	3.32368e+06	3.30041e+06	3.27731e+06	3.25437e+06	3.23159e+06	3.20897e+06	3.1865e+06	3.1642e+06	3.14205e+06	3.12006e+06	3.09822e+06	3.07653e+06	3.05499e+06	3.03361e+06	3.01237e+06	2.99129e+06	2.97035e+06	2.94955e+06	2.92891e+06	2.9084e+06	2.88805e+06	2.86783e+06	2.84775e+06	2.82782e+06	2.80803e+06	2.78837e+06
Sum of total population above		2815470	2.79704e+06	2.77746e+06	2.75802e+06	2.73871e+06	2.71954e+06	2.7005e+06	2.6816e+06	2.66283e+06	2.64419e+06	2.62568e+06	2.6073e+06	2.58905e+06	2.57093e+06	2.55293e+06	2.53506e+06	2.51731e+06	2.49969e+06	2.48219e+06	2.46482e+06	2.44757e+06	2.43043e+06	2.41342e+06	2.39653e+06	2.37975e+06	2.36309e+06	2.34655e+06	2.33012e+06	2.31381e+06	2.29762e+06
Cohort size		2815470	42506	42463.4	42421	42378.6	42336.2	42293.8	42251.6	42209.3	42167.1	42124.9	42082.8	42040.7	41998.7	41956.7	41914.7	41872.8	41830.9	41789.1	41747.3	41705.6	41663.9	41622.2	41580.6	41539	41497.5	41456	41414.5	41373.1	41331.7
all cause mortality rate		0	0.0096	0.0096	0.0096	0.0096	0.0096	0.0096	0.0096	0.0096	0.0096	0.0096	0.0096	0.0096	0.0096	0.0096	0.0096	0.0096	0.0096	0.0096	0.0096	0.0096	0.0096	0.0096	0.0096	0.0096	0.0096	0.0096	0.0096	0.0096	0.0096
POPULATION OF AMERICAN SAMOA (2)
cohort	Year	1	2	3	4	5	6	7	8	9	10	11	12	13	14	15	16	17	18	19	20	21	22	23	24	25	26	27	28	29	30
1		31486	30826.2	29879.5	29171.2	28469.8	27775.4	27087.9	26407.1	25733.1	25065.7	24404.9	23750.6	23102.8	22461.5	21826.4	21197.6	20575.1	19958.7	19348.5	18744.2	18146	17553.7	16967.3	16386.7	15811.8	15242.7	14679.2	14121.4	13569	13022.2
2			659.84	653.505	647.231	641.018	634.864	628.77	622.733	616.755	610.834	604.97	599.163	593.411	587.714	582.072	576.484	570.95	565.468	560.04	554.664	549.339	544.065	538.842	533.669	528.546	523.472	518.447	513.47	508.54	503.658
3				659.18	652.852	646.584	640.377	634.229	628.141	622.111	616.138	610.223	604.365	598.563	592.817	587.126	581.49	575.907	570.379	564.903	559.48	554.109	548.79	543.521	538.303	533.136	528.018	522.949	517.928	512.956	508.032
4					658.52	652.199	645.938	639.737	633.595	627.513	621.488	615.522	609.613	603.761	597.965	592.224	586.539	580.908	575.331	569.808	564.338	558.92	553.555	548.241	542.978	537.765	532.602	527.489	522.426	517.41	512.443
5						657.862	651.546	645.292	639.097	632.962	626.885	620.867	614.907	609.004	603.157	597.367	591.632	585.952	580.327	574.756	569.238	563.774	558.362	553.001	547.692	542.435	537.227	532.07	526.962	521.903	516.893
6							657.204	650.895	644.646	638.458	632.329	626.258	620.246	614.292	608.395	602.554	596.769	591.04	585.366	579.747	574.181	568.669	563.21	557.803	552.448	547.145	541.892	536.69	531.538	526.435	521.381
7								656.547	650.244	644.002	637.819	631.696	625.632	619.626	613.677	607.786	601.951	596.173	590.449	584.781	579.167	573.607	568.101	562.647	557.245	551.896	546.598	541.35	536.153	531.006	525.909
8									655.89	649.594	643.358	637.181	631.065	625.006	619.006	613.064	607.178	601.349	595.577	589.859	584.196	578.588	573.034	567.532	562.084	556.688	551.344	546.051	540.809	535.617	530.475
9										655.234	648.944	642.714	636.544	630.433	624.381	618.387	612.451	606.571	600.748	594.981	589.269	583.612	578.009	572.461	566.965	561.522	556.131	550.793	545.505	540.268	535.082
10											654.579	648.295	642.072	635.908	629.803	623.757	617.769	611.838	605.965	600.147	594.386	588.68	583.029	577.431	571.888	566.398	560.961	555.575	550.242	544.959	539.728
11												653.925	647.647	641.43	635.272	629.173	623.133	617.151	611.226	605.359	599.547	593.792	588.091	582.445	576.854	571.316	565.832	560.4	555.02	549.692	544.415
12													653.271	646.999	640.788	634.637	628.544	622.51	616.534	610.615	604.753	598.948	593.198	587.503	581.863	576.277	570.745	565.266	559.839	554.465	549.142
13														652.617	646.352	640.147	634.002	627.916	621.888	615.917	610.005	604.149	598.349	592.605	586.916	581.281	575.701	570.174	564.7	559.279	553.91
14															651.965	645.706	639.507	633.368	627.288	621.266	615.301	609.395	603.544	597.75	592.012	586.329	580.7	575.125	569.604	564.136	558.72
15																651.313	645.06	638.868	632.735	626.66	620.644	614.686	608.785	602.941	597.153	591.42	585.742	580.119	574.55	569.034	563.572
16																	650.662	644.415	638.229	632.102	626.034	620.024	614.071	608.176	602.338	596.555	590.829	585.157	579.539	573.976	568.465
17																		650.011	643.771	637.591	631.47	625.408	619.404	613.457	607.568	601.736	595.959	590.238	584.571	578.96	573.402
18																			649.361	643.127	636.953	630.838	624.782	618.784	612.844	606.961	601.134	595.363	589.647	583.987	578.381
19																				648.712	642.484	636.316	630.207	624.157	618.166	612.231	606.354	600.533	594.768	589.058	583.403
20																					648.063	641.841	635.68	629.577	623.533	617.547	611.619	605.747	599.932	594.173	588.469
21																						647.415	641.2	635.044	628.948	622.91	616.93	611.007	605.142	599.332	593.579
22																							646.767	640.558	634.409	628.319	622.287	616.313	610.396	604.536	598.733
23																								646.121	639.918	633.775	627.69	621.665	615.697	609.786	603.932
24																									645.474	639.278	633.141	627.063	621.043	615.081	609.176
25																										644.829	638.639	632.508	626.436	620.422	614.466
26																											644.184	638	631.875	625.809	619.801
27																												643.54	637.362	631.243	625.183
28																													642.896	636.725	630.612
29																														642.254	636.088
30																															641.611
Total adult pop-NOT alive last outbreak		0	0	0	0	0	0	0	0	0	654.579	1302.22	1942.99	2576.95	3204.18	3824.73	4438.68	5046.08	5647	6241.5	6829.64	7411.49	7987.11	8556.55	9119.88	9677.16	10228.4	10773.8	11313.3	11846.9	12374.8
Child popoulation (<18)		18224	18355.9	18319.2	18282.6	18246	18209.5	18173.1	18136.7	18100.5	18064.3	18028.1	17992.1	17956.1	17920.2	17884.3	17848.6	17812.9	17777.3	17741.7	17706.2	17670.8	17635.5	17600.2	17565	17529.9	17494.8	17459.8	17424.9	17390	17355.3
Adult population (>=18)	0	31486	31254.7	31192.2	31129.8	31067.5	31005.4	30943.4	30881.5	30819.7	30758.1	30696.6	30635.2	30573.9	30512.7	30451.7	30390.8	30330	30269.4	30208.8	30148.4	30088.1	30027.9	29967.9	29908	29848.1	29788.4	29728.9	29669.4	29610.1	29550.9		41.72
Total population		49710	49610.6	49511.4	49412.3	49313.5	49214.9	49116.5	49018.2	48920.2	48822.3	48724.7	48627.3	48530	48432.9	48336.1	48239.4	48142.9	48046.6	47950.5	47854.6	47758.9	47663.4	47568.1	47472.9	47378	47283.2	47188.7	47094.3	47000.1	46906.1
Sum of total population above		31486	31486	31192.2	31129.8	31067.5	31005.4	30943.4	30881.5	30819.7	30758.1	30696.6	30635.2	30573.9	30512.7	30451.7	30390.8	30330	30269.4	30208.8	30148.4	30088.1	30027.9	29967.9	29908	29848.1	29788.4	29728.9	29669.4	29610.1	29550.9
Cohort size		31486	659.84	659.18	658.52	657.862	657.204	656.547	655.89	655.234	654.579	653.925	653.271	652.617	651.965	651.313	650.662	650.011	649.361	648.712	648.063	647.415	646.767	646.121	645.474	644.829	644.184	643.54	642.896	642.254	641.611
all cause mortality rate		0	0.0096	0.0096	0.0096	0.0096	0.0096	0.0096	0.0096	0.0096	0.0096	0.0096	0.0096	0.0096	0.0096	0.0096	0.0096	0.0096	0.0096	0.0096	0.0096	0.0096	0.0096	0.0096	0.0096	0.0096	0.0096	0.0096	0.0096	0.0096	0.0096
POPULATION OF PUERTO RICO (3)
cohort	Year	1	2	3	4	5	6	7	8	9	10	11	12	13	14	15	16	17	18	19	20	21	22	23	24	25	26	27	28	29	30
1		2713924	2.66398e+06	2.60485e+06	2.54628e+06	2.48826e+06	2.43079e+06	2.37387e+06	2.31748e+06	2.26163e+06	2.20631e+06	2.15151e+06	2.09723e+06	2.04347e+06	1.99021e+06	1.93747e+06	1.88522e+06	1.83347e+06	1.78222e+06	1.73145e+06	1.68116e+06	1.63136e+06	1.58202e+06	1.53316e+06	1.48477e+06	1.43683e+06	1.38936e+06	1.34233e+06	1.29576e+06	1.24963e+06	1.20395e+06
2			40629.3	40239.3	39853	39470.4	39091.5	38716.2	38344.5	37976.4	37611.9	37250.8	36893.2	36539	36188.2	35840.8	35496.7	35156	34818.5	34484.2	34153.2	33825.3	33500.6	33179	32860.5	32545	32232.6	31923.1	31616.7	31313.1	31012.5
3				40588.7	40199	39813.1	39430.9	39052.4	38677.5	38306.2	37938.4	37574.2	37213.5	36856.3	36502.5	36152	35805	35461.2	35120.8	34783.7	34449.7	34119	33791.5	33467.1	33145.8	32827.6	32512.4	32200.3	31891.2	31585.1	31281.8
4					40548.1	40158.9	39773.3	39391.5	39013.3	38638.8	38267.9	37900.5	37536.7	37176.3	36819.4	36466	36115.9	35769.2	35425.8	35085.7	34748.9	34415.3	34084.9	33757.7	33433.6	33112.6	32794.8	32479.9	32168.1	31859.3	31553.5
5						40507.6	40118.7	39733.6	39352.1	38974.3	38600.2	38229.6	37862.6	37499.1	37139.1	36782.6	36429.5	36079.8	35733.4	35390.4	35050.6	34714.1	34380.9	34050.8	33723.9	33400.2	33079.5	32762	32447.5	32136	31827.5
6							40467.1	40078.6	39693.8	39312.8	38935.4	38561.6	38191.4	37824.7	37461.6	37102	36745.8	36393.1	36043.7	35697.7	35355	35015.6	34679.4	34346.5	34016.8	33690.2	33366.8	33046.5	32729.2	32415	32103.8
7								40426.6	40038.5	39654.1	39273.4	38896.4	38523	38153.2	37786.9	37424.2	37064.9	36709.1	36356.7	36007.6	35662	35319.6	34980.5	34644.7	34312.1	33982.7	33656.5	33333.4	33013.4	32696.5	32382.6
8									40386.2	39998.5	39614.5	39234.2	38857.5	38484.5	38115	37749.1	37386.7	37027.8	36672.4	36320.3	35971.6	35626.3	35284.3	34945.6	34610.1	34277.8	33948.8	33622.9	33300.1	32980.4	32663.8
9										40345.8	39958.5	39574.9	39194.9	38818.7	38446	38076.9	37711.4	37349.4	36990.8	36635.7	36284	35935.7	35590.7	35249	34910.6	34575.5	34243.6	33914.8	33589.2	33266.8	32947.4
10											40305.4	39918.5	39535.3	39155.7	38779.8	38407.6	38038.8	37673.7	37312	36953.8	36599.1	36247.7	35899.7	35555.1	35213.8	34875.7	34540.9	34209.3	33880.9	33555.6	33233.5
11												40265.1	39878.6	39495.7	39116.6	38741.1	38369.2	38000.8	37636	37274.7	36916.9	36562.5	36211.5	35863.8	35519.5	35178.5	34840.8	34506.4	34175.1	33847	33522.1
12													40224.9	39838.7	39456.2	39077.5	38702.3	38330.8	37962.8	37598.4	37237.4	36879.9	36525.9	36175.2	35828	35484	35143.4	34806	34471.9	34140.9	33813.2
13														40184.6	39798.9	39416.8	39038.4	38663.6	38292.5	37924.8	37560.8	37200.2	36843.1	36489.4	36139.1	35792.1	35448.5	35108.2	34771.2	34437.4	34106.8
14															40144.5	39759.1	39377.4	38999.4	38625	38254.2	37886.9	37523.2	37163	36806.2	36452.9	36102.9	35756.3	35413.1	35073.1	34736.4	34402.9
15																40104.3	39719.3	39338	38960.4	38586.3	38215.9	37849	37485.7	37125.8	36769.4	36416.4	36066.8	35720.6	35377.7	35038	34701.7
16																	40064.2	39679.6	39298.7	38921.4	38547.7	38177.7	37811.2	37448.2	37088.7	36732.6	36380	36030.8	35684.9	35342.3	35003
17																		40024.1	39639.9	39259.4	38882.5	38509.2	38139.5	37773.4	37410.7	37051.6	36695.9	36343.6	35994.7	35649.2	35306.9
18																			39984.1	39600.3	39220.1	38843.6	38470.7	38101.4	37735.6	37373.3	37014.6	36659.2	36307.3	35958.7	35613.5
19																				39944.1	39560.7	39180.9	38804.7	38432.2	38063.3	37697.9	37336	36977.5	36622.6	36271	35922.8
20																					39904.2	39521.1	39141.7	38765.9	38393.8	38025.2	37660.2	37298.6	36940.6	36585.9	36234.7
21																						39864.3	39481.6	39102.6	38727.2	38355.4	37987.2	37622.5	37261.3	36903.6	36549.3
22																							39824.4	39442.1	39063.5	38688.4	38317	37949.2	37584.9	37224.1	36866.7
23																								39784.6	39402.7	39024.4	38649.8	38278.7	37911.2	37547.3	37186.8
24																									39744.8	39363.3	38985.4	38611.1	38240.4	37873.3	37509.8
25																										39705.1	39323.9	38946.4	38572.5	38202.2	37835.5
26																											39665.4	39284.6	38907.4	38533.9	38164
27																												39625.7	39245.3	38868.5	38495.4
28																													39586.1	39206	38829.7
29																														39546.5	39166.8
30																															39506.9
Total adult pop-NOT alive last outbreak		0	0	0	0	0	0	0	0	0	40305.4	80183.6	119639	158675	197296	235506	273310	310710	347711	384317	420532	456359	491803	526866	561553	595867	629812	663392	696609	729468	761972
Child popoulation (<18)		567614	553956	550079	546228	542405	538608	534837	531094	527376	523684	520019	516378	512764	509174	505610	502071	498556	495067	491601	488160	484743	481350	477980	474634	471312	468013	464737	461483	458253	455045
Adult population (>=18)	0	2713924	2.70461e+06	2.68568e+06	2.66688e+06	2.64821e+06	2.62967e+06	2.61127e+06	2.59299e+06	2.57484e+06	2.55681e+06	2.53891e+06	2.52114e+06	2.50349e+06	2.48597e+06	2.46857e+06	2.45129e+06	2.43413e+06	2.41709e+06	2.40017e+06	2.38337e+06	2.36669e+06	2.35012e+06	2.33367e+06	2.31733e+06	2.30111e+06	2.285e+06	2.26901e+06	2.25312e+06	2.23735e+06	2.22169e+06
Total population		3281538	3.25857e+06	3.23576e+06	3.21311e+06	3.19062e+06	3.16828e+06	3.1461e+06	3.12408e+06	3.10221e+06	3.0805e+06	3.05893e+06	3.03752e+06	3.01626e+06	2.99514e+06	2.97418e+06	2.95336e+06	2.93268e+06	2.91216e+06	2.89177e+06	2.87153e+06	2.85143e+06	2.83147e+06	2.81165e+06	2.79197e+06	2.77242e+06	2.75302e+06	2.73374e+06	2.71461e+06	2.69561e+06	2.67674e+06
Sum of total population above		2713924	2.70461e+06	2.68568e+06	2.66688e+06	2.64821e+06	2.62967e+06	2.61127e+06	2.59299e+06	2.57484e+06	2.55681e+06	2.53891e+06	2.52114e+06	2.50349e+06	2.48597e+06	2.46857e+06	2.45129e+06	2.43413e+06	2.41709e+06	2.40017e+06	2.38337e+06	2.36669e+06	2.35012e+06	2.33367e+06	2.31733e+06	2.30111e+06	2.285e+06	2.26901e+06	2.25312e+06	2.23735e+06	2.22169e+06
Cohort size		2713924	40629.3	40588.7	40548.1	40507.6	40467.1	40426.6	40386.2	40345.8	40305.4	40265.1	40224.9	40184.6	40144.5	40104.3	40064.2	40024.1	39984.1	39944.1	39904.2	39864.3	39824.4	39784.6	39744.8	39705.1	39665.4	39625.7	39586.1	39546.5	39506.9
all cause mortality rate		0	0.0096	0.0096	0.0096	0.0096	0.0096	0.0096	0.0096	0.0096	0.0096	0.0096	0.0096	0.0096	0.0096	0.0096	0.0096	0.0096	0.0096	0.0096	0.0096	0.0096	0.0096	0.0096	0.0096	0.0096	0.0096	0.0096	0.0096	0.0096	0.0096
POPULATION OF USVI (4)
cohort	Year	1	2	3	4	5	6	7	8	9	10	11	12	13	14	15	16	17	18	19	20	21	22	23	24	25	26	27	28	29	30
1		70060	70608.1	68889.7	67199.5	65525.4	63867.3	62225	60598.4	58987.4	57391.9	55811.6	54246.4	52696.3	51161	49640.4	48134.5	46643	45165.8	43702.8	42253.9	40819	39397.9	37990.4	36596.6	35216.1	33849	32495.1	31154.3	29826.5	28511.4
2			1216.78	1216.78	1205.1	1193.53	1182.07	1170.73	1159.49	1148.36	1137.33	1126.41	1115.6	1104.89	1094.28	1083.78	1073.37	1063.07	1052.86	1042.76	1032.75	1022.83	1013.01	1003.29	993.656	984.117	974.669	965.313	956.046	946.867	937.778
3				1215.57	1203.9	1192.34	1180.89	1169.56	1158.33	1147.21	1136.19	1125.29	1114.48	1103.79	1093.19	1082.69	1072.3	1062.01	1051.81	1041.71	1031.71	1021.81	1012	1002.28	992.662	983.133	973.695	964.347	955.089	945.921	936.84
4					1214.35	1202.69	1191.15	1179.71	1168.39	1157.17	1146.06	1135.06	1124.16	1113.37	1102.68	1092.1	1081.61	1071.23	1060.94	1050.76	1040.67	1030.68	1020.79	1010.99	1001.28	991.67	982.15	972.721	963.383	954.134	944.975
5						1213.14	1201.49	1189.95	1178.53	1167.22	1156.01	1144.91	1133.92	1123.04	1112.26	1101.58	1091	1080.53	1070.16	1059.88	1049.71	1039.63	1029.65	1019.77	1009.98	1000.28	990.678	981.167	971.748	962.419	953.18
6							1211.92	1200.29	1188.76	1177.35	1166.05	1154.86	1143.77	1132.79	1121.91	1111.14	1100.48	1089.91	1079.45	1069.09	1058.82	1048.66	1038.59	1028.62	1018.75	1008.97	999.28	989.687	980.186	970.777	961.457
7								1210.71	1199.09	1187.58	1176.18	1164.88	1153.7	1142.63	1131.66	1120.79	1110.03	1099.38	1088.82	1078.37	1068.02	1057.76	1047.61	1037.55	1027.59	1017.73	1007.96	998.281	988.698	979.206	969.806
8									1209.5	1197.89	1186.39	1175	1163.72	1152.55	1141.48	1130.52	1119.67	1108.92	1098.28	1087.73	1077.29	1066.95	1056.71	1046.56	1036.52	1026.56	1016.71	1006.95	997.283	987.709	978.227
9										1208.29	1196.69	1185.2	1173.82	1162.56	1151.4	1140.34	1129.39	1118.55	1107.81	1097.18	1086.65	1076.21	1065.88	1055.65	1045.52	1035.48	1025.54	1015.69	1005.94	996.286	986.721
10											1207.08	1195.49	1184.02	1172.65	1161.39	1150.24	1139.2	1128.26	1117.43	1106.71	1096.08	1085.56	1075.14	1064.82	1054.59	1044.47	1034.44	1024.51	1014.68	1004.94	995.289
11												1205.87	1194.3	1182.83	1171.48	1160.23	1149.09	1138.06	1127.14	1116.32	1105.6	1094.99	1084.47	1074.06	1063.75	1053.54	1043.43	1033.41	1023.49	1013.66	1003.93
12													1204.67	1193.1	1181.65	1170.31	1159.07	1147.94	1136.92	1126.01	1115.2	1104.49	1093.89	1083.39	1072.99	1062.69	1052.49	1042.38	1032.38	1022.46	1012.65
13														1203.46	1191.91	1180.47	1169.14	1157.91	1146.8	1135.79	1124.88	1114.08	1103.39	1092.8	1082.31	1071.92	1061.63	1051.43	1041.34	1031.34	1021.44
14															1202.26	1190.72	1179.29	1167.97	1156.75	1145.65	1134.65	1123.76	1112.97	1102.29	1091.7	1081.22	1070.84	1060.56	1050.38	1040.3	1030.31
15																1201.06	1189.53	1178.11	1166.8	1155.6	1144.5	1133.52	1122.63	1111.86	1101.18	1090.61	1080.14	1069.77	1059.5	1049.33	1039.26
16																	1199.86	1188.34	1176.93	1165.63	1154.44	1143.36	1132.38	1121.51	1110.75	1100.08	1089.52	1079.06	1068.7	1058.44	1048.28
17																		1198.66	1187.15	1175.75	1164.47	1153.29	1142.22	1131.25	1120.39	1109.64	1098.98	1088.43	1077.98	1067.63	1057.39
18																			1197.46	1185.96	1174.58	1163.3	1152.13	1141.07	1130.12	1119.27	1108.53	1097.88	1087.34	1076.91	1066.57
19																				1196.26	1184.78	1173.4	1162.14	1150.98	1139.93	1128.99	1118.15	1107.42	1096.79	1086.26	1075.83
20																					1195.07	1183.59	1172.23	1160.98	1149.83	1138.79	1127.86	1117.03	1106.31	1095.69	1085.17
21																						1193.87	1182.41	1171.06	1159.82	1148.68	1137.65	1126.73	1115.92	1105.2	1094.59
22																							1192.68	1181.23	1169.89	1158.66	1147.53	1136.52	1125.61	1114.8	1104.1
23																								1191.48	1180.05	1168.72	1157.5	1146.39	1135.38	1124.48	1113.69
24																									1190.29	1178.87	1167.55	1156.34	1145.24	1134.24	1123.36
25																										1189.1	1177.69	1166.38	1155.18	1144.09	1133.11
26																											1187.91	1176.51	1165.21	1154.03	1142.95
27																												1186.72	1175.33	1164.05	1152.87
28																													1185.54	1174.16	1162.88
29																														1184.35	1172.98
30																															1183.17
Total adult pop-NOT alive last outbreak		0	0	0	0	0	0	0	0	0	1207.08	2401.37	3582.98	4752.05	5908.69	7053.03	8185.18	9305.26	10413.4	11509.7	12594.2	13667.2	14728.7	15778.8	16817.6	17845.2	18861.8	19867.5	20862.3	21846.4	22819.8
Child popoulation (<18)		17086	14711.1	14608.1	14505.9	14404.3	14303.5	14203.4	14104	14005.2	13907.2	13809.8	13713.2	13617.2	13521.9	13427.2	13333.2	13239.9	13147.2	13055.2	12963.8	12873	12782.9	12693.5	12604.6	12516.4	12428.8	12341.8	12255.4	12169.6	12084.4
Adult population (>=18)	0	70060	71824.9	71322.1	70822.8	70327.1	69834.8	69345.9	68860.5	68378.5	67899.8	67424.5	66952.6	66483.9	66018.5	65556.4	65097.5	64641.8	64189.3	63740	63293.8	62850.8	62410.8	61973.9	61540.1	61109.3	60681.6	60256.8	59835	59416.2	59000.2
Total population		87146	86536	85930.2	85328.7	84731.4	84138.3	83549.3	82964.5	82383.7	81807	81234.4	80665.8	80101.1	79540.4	78983.6	78430.7	77881.7	77336.5	76795.2	76257.6	75723.8	75193.7	74667.4	74144.7	73625.7	73110.3	72598.5	72090.4	71585.7	71084.6
Sum of total population above		70060	71824.9	71322.1	70822.8	70327.1	69834.8	69345.9	68860.5	68378.5	67899.8	67424.5	66952.6	66483.9	66018.5	65556.4	65097.5	64641.8	64189.3	63740	63293.8	62850.8	62410.8	61973.9	61540.1	61109.3	60681.6	60256.8	59835	59416.2	59000.2
Cohort size		70060	1216.78	1215.57	1214.35	1213.14	1211.92	1210.71	1209.5	1208.29	1207.08	1205.87	1204.67	1203.46	1202.26	1201.06	1199.86	1198.66	1197.46	1196.26	1195.07	1193.87	1192.68	1191.48	1190.29	1189.1	1187.91	1186.72	1185.54	1184.35	1183.17

## Sheet: stressInfo
				cellAddress		originalName											ioIndex
				3783.25													0
stressTotal:	2	FALSE
selectionIndex	checkSelected	bookName	sheetName	cellAddress	rangeAddress	originalName	originalDistribution	originalFormula	originalStressName	analysisString	minPercent	maxPercent	isInput	groupCount	groupIndex	formulaIndex	ioIndex	newDistribution
1	TRUE			0.31	'Susceptible & Immune'!C12	Seroprevalence from last outbreak		=RiskLaplace(0.31,0.05079,RiskTruncate(0.18,0.41),RiskName("Seroprevalence from last outbreak"),RiskStatic(0.31))		RiskLaplace(0.31,0.05079,RiskTruncate(0.1,0.5),RiskName("Seroprevalence from last outbreak"),RiskStatic(0.31))	0	0	TRUE	1	0	1	0	RiskLaplace(0.31,0.05079,RiskTruncate(0.1,0.5),RiskName("Seroprevalence from last outbreak"),RiskStatic(0.31))
2	FALSE			171	'Costs disease'!N3	Cost acute-Sought care (no inflation) / 2034		=RiskLoglogistic(151,17.2,3,RiskTruncate(19,5019),RiskStatic(172))		0% to 100%	0	1	TRUE	1	0	1	0

## Sheet: _StressInfo_
RecommendedVersion	RequiredVersion	CellToMonitor	StressSimultaneously	IncludedReports	ReportDestination	NumGroups	NumInputs
8.3.0	8.3.0	3783.25	FALSE	29	2	2	2
VariationMethod	LowerPercentile	UpperPercentile	UseIndividualSubstitutionFunctions	SubstitutionFunction	RangesCount	Ranges
1			FALSE	RiskLaplace(0.31,0.05079,RiskTruncate(0.1,0.5),RiskName("Seroprevalence from last outbreak"),RiskStatic(0.31))	1	0.31
0	0	1			1	171
GroupIndex	Cell	DistributionPosition	Enabled	SubstitutionFunctionIndividual
0	0.31	1	TRUE
1	171	1	FALSE

## Sheet: goalSeekInfo
ChangingCell	GoalCell	GoalValue	GoalStatisticOldFormat	ComparisonAccuracyValue	MaxNumSimulations	VariationMinimum	VariationMaximum	VariationMinimumInf	VariationMaximumInf	AccuracyIsPercent	GenerateSimulationForSolution	GoalStatisticPercentile	ComparisonAccuracyPercent	GoalStatistic	RecommendedVersion	RequiredVersion
0.963	384.487	0	3	1	10			TRUE	TRUE	FALSE	TRUE	0.5	0.01	2	8.1.0	0.0.0

## Sheet: Susceptible & Immune
all cause mortality rate		0	0.0096	0.0096	0.0096	0.0096	0.0096	0.0096	0.0096	0.0096	0.0096	0.0096	0.0096	0.0096	0.0096	0.0096	0.0096	0.0096	0.0096	0.0096	0.0096	0.0096	0.0096	0.0096	0.0096	0.0096	0.0096	0.0096	0.0096	0.0096	0.0096
		2024	2025	2026	2027	2028	2029	2030	2031	2032	2033	2034	2035	2036	2037	2038	2039	2040	2041	2042	2043	2044	2045	2046	2047	2048	2049	2050	2051	2052	2053
PR, USVI, AS
cohort	Year	1	2	3	4	5	6	7	8	9	10	11	12	13	14	15	16	17	18	19	20	21	22	23	24	25	26	27	28	29	30
Total adult pop-NOT alive last outbreak		0	0	0	0	0	0	0	0	0	42167.1	83887.2	125165	166004	206409	246384	285933	325061	363772	402069	439956	477438	514518	551201	587490	623389	658902	694033	728785	763161	797167
Child popoulation (<18)		602924	597426	593244	589091	584968	580873	576807	572769	568760	564778	560825	556899	553001	549130	545286	541469	537679	533915	530177	526466	522781	519121	515488	511879	508296	504738	501205	497696	494213	490753
Adult population (>=18)		2815470	2.79704e+06	2.77746e+06	2.75802e+06	2.73871e+06	2.71954e+06	2.7005e+06	2.6816e+06	2.66283e+06	2.64419e+06	2.62568e+06	2.6073e+06	2.58905e+06	2.57093e+06	2.55293e+06	2.53506e+06	2.51731e+06	2.49969e+06	2.48219e+06	2.46482e+06	2.44757e+06	2.43043e+06	2.41342e+06	2.39653e+06	2.37975e+06	2.36309e+06	2.34655e+06	2.33012e+06	2.31381e+06	2.29762e+06		#REF!
Total population		3418394	3.39447e+06	3.3707e+06	3.34711e+06	3.32368e+06	3.30041e+06	3.27731e+06	3.25437e+06	3.23159e+06	3.20897e+06	3.1865e+06	3.1642e+06	3.14205e+06	3.12006e+06	3.09822e+06	3.07653e+06	3.05499e+06	3.03361e+06	3.01237e+06	2.99129e+06	2.97035e+06	2.94955e+06	2.92891e+06	2.9084e+06	2.88805e+06	2.86783e+06	2.84775e+06	2.82782e+06	2.80803e+06	2.78837e+06
Cohort size		2815470	42506	42463.4	42421	42378.6	42336.2	42293.8	42251.6	42209.3	42167.1	42124.9	42082.8	42040.7	41998.7	41956.7	41914.7	41872.8	41830.9	41789.1	41747.3	41705.6	41663.9	41622.2	41580.6	41539	41497.5	41456	41414.5	41373.1	41331.7
Naïve Immunity
Seroprevalence from last outbreak 2014		0.31
Seroprevalence from last outbreak 2014		0.31	0.31	0.31	0.31	0.31	0.31	0.31	0.31	0.31	0.31	0.31	0.31	0.31	0.31	0.31	0.31	0.31	0.31	0.31	0.31	0.31	0.31	0.31	0.31	0.31	0.31	0.31	0.31	0.31	0.31
Naïve immune (adults)		872796	867082	861013	854986	849001	843058	837156	831296	825477	806627	787956	769462	751144	733000	715029	697229	679598	662135	644839	627708	610739	593933	577288	560801	544472	528299	512280	496415	480702	465139
Naïve immune (kids)		83069.5	72023	61301.9	50727.3	40297.8	30011.8	19867.8	9864.36	0	0	0	0	0	0	0	0	0	0	0	0	0	0	0	0	0	0	0	0	0	0
Susceptible (adults)		1.94267e+06	1.92996e+06	1.91645e+06	1.90303e+06	1.88971e+06	1.87648e+06	1.86335e+06	1.8503e+06	1.83735e+06	1.83756e+06	1.83772e+06	1.83784e+06	1.83791e+06	1.83793e+06	1.8379e+06	1.83783e+06	1.83772e+06	1.83756e+06	1.83736e+06	1.83711e+06	1.83683e+06	1.8365e+06	1.83613e+06	1.83572e+06	1.83528e+06	1.83479e+06	1.83427e+06	1.83371e+06	1.83311e+06	1.83248e+06
Susceptible (kids)		519854	525403	531942	538364	544670	550861	556939	562905	568760	564778	560825	556899	553001	549130	545286	541469	537679	533915	530177	526466	522781	519121	515488	511879	508296	504738	501205	497696	494213	490753
Routine vaccination
Vaccine proportion		0.2	0.2	0.2	0.2	0.2	0.2	0.2	0.2	0.2	0.2	0.2	0.2	0.2	0.2	0.2	0.2	0.2	0.2	0.2	0.2	0.2	0.2	0.2	0.2	0.2	0.2	0.2	0.2	0.2	0.2
5 year increments		1	1	1	1	1	2	2	2	2	2	3	3	3	3	3	4	4	4	4	4	5	5	5	5	5	6	6	6	6	6
	VE yr 1-5	0.963	0.963	0.963	0.963	0.963	0.963	0.963	0.963	0.963	0.963	0.963	0.963	0.963	0.963	0.963	0.963	0.963	0.963	0.963	0.963	0.963	0.963	0.963	0.963	0.963	0.963	0.963	0.963	0.963	0.963
	VE yr 6-10	0.913	0.913	0.913	0.913	0.913	0.913	0.913	0.913	0.913	0.913	0.913	0.913	0.913	0.913	0.913	0.913	0.913	0.913	0.913	0.913	0.913	0.913	0.913	0.913	0.913	0.913	0.913	0.913	0.913	0.913
	VE yr 11-15	0.863	0.863	0.863	0.863	0.863	0.863	0.863	0.863	0.863	0.863	0.863	0.863	0.863	0.863	0.863	0.863	0.863	0.863	0.863	0.863	0.863	0.863	0.863	0.863	0.863	0.863	0.863	0.863	0.863	0.863
	VE yr 16-20	0.813	0.813	0.813	0.813	0.813	0.813	0.813	0.813	0.813	0.813	0.813	0.813	0.813	0.813	0.813	0.813	0.813	0.813	0.813	0.813	0.813	0.813	0.813	0.813	0.813	0.813	0.813	0.813	0.813	0.813
	VE yr 21-25	0.763	0.763	0.763	0.763	0.763	0.763	0.763	0.763	0.763	0.763	0.763	0.763	0.763	0.763	0.763	0.763	0.763	0.763	0.763	0.763	0.763	0.763	0.763	0.763	0.763	0.763	0.763	0.763	0.763	0.763
	VE yr 26-30	0.713	0.713	0.713	0.713	0.713	0.713	0.713	0.713	0.713	0.713	0.713	0.713	0.713	0.713	0.713	0.713	0.713	0.713	0.713	0.713	0.713	0.713	0.713	0.713	0.713	0.713	0.713	0.713	0.713	0.713
proportion protected		0.1926	0.1926	0.1926	0.1926	0.1926	0.1826	0.1826	0.1826	0.1826	0.1826	0.1726	0.1726	0.1726	0.1726	0.1726	0.1626	0.1626	0.1626	0.1626	0.1626	0.1526	0.1526	0.1526	0.1526	0.1526	0.1426	0.1426	0.1426	0.1426	0.1426
cohort		2024	2025	2026	2027	2028	2029	2030	2031	2032	2033	2034	2035	2036	2037	2038	2039	2040	2041	2042	2043	2044	2045	2046	2047	2048	2049	2050	2051	2052	2053
1		542260	530523	518652	506894	495247	458595	447761	437029	426399	415870	383238	373473	363802	354222	344734	315907	307137	298451	289848	281327	256104	248259	240488	232792	225169	203358	196371	189450	182595	175806
2		0	8186.65	8108.05	8030.22	7953.13	7876.78	7396.12	7325.11	7254.79	7185.15	7116.17	6661.88	6597.93	6534.59	6471.85	6409.72	5980.39	5922.98	5866.12	5809.81	5754.03	5348.31	5296.97	5246.12	5195.76	5145.88	4762.5	4716.78	4671.5	4626.65
3		0	0	8178.46	8099.95	8022.19	7945.17	7868.9	7388.72	7317.79	7247.54	7177.96	7109.05	6655.22	6591.33	6528.05	6465.38	6403.31	5974.41	5917.06	5860.25	5804	5748.28	5342.97	5291.67	5240.87	5190.56	5140.73	4757.74	4712.06	4666.83
4		0	0	0	8170.28	8091.85	8014.16	7937.23	7861.03	7381.33	7310.47	7240.29	7170.78	7101.94	6648.56	6584.74	6521.52	6458.92	6396.91	5968.44	5911.14	5854.39	5798.19	5742.53	5337.62	5286.38	5235.63	5185.37	5135.59	4752.98	4707.35
5		0	0	0	0	8162.11	8083.75	8006.15	7929.29	7853.17	7373.95	7303.16	7233.05	7163.61	7094.84	6641.92	6578.15	6515	6452.46	6390.51	5962.47	5905.23	5848.54	5792.39	5736.79	5332.29	5281.1	5230.4	5180.18	5130.46	4748.23
6		0	0	0	0	0	8153.95	8075.67	7998.14	7921.36	7845.32	7366.58	7295.86	7225.82	7156.45	7087.75	6635.27	6571.57	6508.49	6446.01	6384.12	5956.51	5899.33	5842.69	5786.6	5731.05	5326.95	5275.81	5225.17	5175	5125.32
7		0	0	0	0	0	0	8145.79	8067.6	7990.15	7913.44	7837.47	7359.21	7288.56	7218.59	7149.29	7080.66	6628.64	6565	6501.98	6439.56	6377.74	5950.55	5893.43	5836.85	5780.82	5725.32	5321.63	5270.54	5219.94	5169.83
8		0	0	0	0	0	0	0	8137.65	8059.53	7982.16	7905.53	7829.63	7351.85	7281.27	7211.37	7142.14	7073.58	6622.01	6558.44	6495.48	6433.12	6371.36	5944.6	5887.53	5831.01	5775.03	5719.59	5316.3	5265.27	5214.72
9		0	0	0	0	0	0	0	0	8129.51	8051.47	7974.17	7897.62	7821.8	7344.5	7273.99	7204.16	7135	7066.5	6615.39	6551.88	6488.98	6426.69	6364.99	5938.66	5881.64	5825.18	5769.26	5713.87	5310.99	5260
10		0	0	0	0	0	0	0	0	0	8121.38	8043.42	7966.2	7889.72	7813.98	7337.15	7266.72	7196.96	7127.87	7059.44	6608.77	6545.33	6482.49	6420.26	6358.63	5932.72	5875.76	5819.36	5763.49	5708.16	5305.68
11		0	0	0	0	0	0	0	0	0	0	8113.26	8035.37	7958.23	7881.83	7806.17	7329.82	7259.45	7189.76	7120.74	7052.38	6602.16	6538.78	6476.01	6413.84	6352.27	5926.78	5869.89	5813.54	5757.73	5702.45
12		0	0	0	0	0	0	0	0	0	0	0	8105.15	8027.34	7950.28	7873.95	7798.36	7322.49	7252.19	7182.57	7113.62	7045.33	6595.56	6532.24	6469.53	6407.43	6345.92	5920.86	5864.02	5807.72	5751.97
13		0	0	0	0	0	0	0	0	0	0	0	0	8097.04	8019.31	7942.33	7866.08	7790.56	7315.16	7244.94	7175.39	7106.5	7038.28	6588.97	6525.71	6463.06	6401.02	6339.57	5914.94	5858.15	5801.92
14		0	0	0	0	0	0	0	0	0	0	0	0	0	8088.95	8011.29	7934.38	7858.21	7782.77	7307.85	7237.69	7168.21	7099.4	7031.24	6582.38	6519.19	6456.6	6394.62	6333.23	5909.02	5852.3
15		0	0	0	0	0	0	0	0	0	0	0	0	0	0	8080.86	8003.28	7926.45	7850.35	7774.99	7300.54	7230.46	7161.04	7092.3	7024.21	6575.79	6512.67	6450.14	6388.22	6326.9	5903.11
16		0	0	0	0	0	0	0	0	0	0	0	0	0	0	0	8072.78	7995.28	7918.52	7842.5	7767.22	7293.24	7223.22	7153.88	7085.2	7017.19	6569.22	6506.15	6443.69	6381.84	6320.57
17		0	0	0	0	0	0	0	0	0	0	0	0	0	0	0	0	8064.7	7987.28	7910.6	7834.66	7759.45	7285.95	7216	7146.73	7078.12	7010.17	6562.65	6499.65	6437.25	6375.45
18		0	0	0	0	0	0	0	0	0	0	0	0	0	0	0	0	0	8056.64	7979.29	7902.69	7826.83	7751.69	7278.66	7208.79	7139.58	7071.04	7003.16	6556.09	6493.15	6430.81
19		0	0	0	0	0	0	0	0	0	0	0	0	0	0	0	0	0	0	8048.58	7971.31	7894.79	7819	7743.94	7271.38	7201.58	7132.44	7063.97	6996.16	6549.53	6486.65
20		0	0	0	0	0	0	0	0	0	0	0	0	0	0	0	0	0	0	0	8040.53	7963.34	7886.9	7811.18	7736.19	7264.11	7194.38	7125.31	7056.91	6989.16	6542.98
21		0	0	0	0	0	0	0	0	0	0	0	0	0	0	0	0	0	0	0	0	8032.49	7955.38	7879.01	7803.37	7728.46	7256.85	7187.18	7118.18	7049.85	6982.17
22		0	0	0	0	0	0	0	0	0	0	0	0	0	0	0	0	0	0	0	0	0	8024.46	7947.42	7871.13	7795.57	7720.73	7249.59	7179.99	7111.07	7042.8
23		0	0	0	0	0	0	0	0	0	0	0	0	0	0	0	0	0	0	0	0	0	0	8016.44	7939.48	7863.26	7787.77	7713.01	7242.34	7172.81	7103.95
24		0	0	0	0	0	0	0	0	0	0	0	0	0	0	0	0	0	0	0	0	0	0	0	8008.42	7931.54	7855.4	7779.98	7705.3	7235.1	7165.64
25		0	0	0	0	0	0	0	0	0	0	0	0	0	0	0	0	0	0	0	0	0	0	0	0	8000.41	7923.61	7847.54	7772.2	7697.59	7227.86
26		0	0	0	0	0	0	0	0	0	0	0	0	0	0	0	0	0	0	0	0	0	0	0	0	0	7992.41	7915.68	7839.69	7764.43	7689.89
27		0	0	0	0	0	0	0	0	0	0	0	0	0	0	0	0	0	0	0	0	0	0	0	0	0	0	7984.42	7907.77	7831.85	7756.67
28		0	0	0	0	0	0	0	0	0	0	0	0	0	0	0	0	0	0	0	0	0	0	0	0	0	0	0	7976.43	7899.86	7824.02
29		0	0	0	0	0	0	0	0	0	0	0	0	0	0	0	0	0	0	0	0	0	0	0	0	0	0	0	0	7968.46	7891.96
30		0	0	0	0	0	0	0	0	0	0	0	0	0	0	0	0	0	0	0	0	0	0	0	0	0	0	0	0	0	7960.49
Total vaccine immune		542260	538710	534939	531194	527476	498669	495191	491737	488307	484901	459316	456137	452981	449847	446734	424215	421318	418441	415584	412746	393146	390512	387896	385299	382719	365897	363509	361138	358783	356445
cohort vaccinated (not protected)		563094	8501.19	8492.69	8484.2	8475.71	8467.24	8458.77	8450.31	8441.86	8433.42	8424.98	8416.56	8408.14	8399.74	8391.34	8382.94	8374.56	8366.19	8357.82	8349.46	8341.11	8332.77	8324.44	8316.11	8307.8	8299.49	8291.19	8282.9	8274.62	8266.34		158484
Cumulative vaccinated		563094	571595	580088	588572	597048	605515	613974	622424	630866	639299	647724	656141	664549	672949	681340	689723	698098	706464	714822	723171	731512	739845	748169	756486	764793	773093	781384	789667	797942	806208
Total adults vaccinated (not protected) with population decline		563094	559408	555492	551604	547742	543908	540101	536320	532566	528838	525136	521460	517810	514185	510586	507012	503463	499938	496439	492964	489513	486086	482684	479305	475950	472618	469310	466025	462763	459523
Proportion vaccine immune (all adults)		0.1926	0.1926	0.1926	0.1926	0.1926	0.183365	0.18337	0.183374	0.183379	0.183384	0.174932	0.174946	0.17496	0.174975	0.174989	0.167339	0.167368	0.167397	0.167426	0.167455	0.160628	0.160676	0.160725	0.160774	0.160823	0.154838	0.154912	0.154987	0.155061	0.155137
Outbreak vaccination
Proportion of adult population that are vaccinated during an outbreak year (incl prior vaccinated)		0.7	0.7	0.7	0.7	0.7	0.7	0.7	0.7	0.7	0.7	0.7	0.7	0.7	0.7	0.7	0.7	0.7	0.7	0.7	0.7	0.7	0.7	0.7	0.7	0.7	0.7	0.7	0.7	0.7	0.7
vaccine efficacy outbreak		0.963	0.963	0.963	0.963	0.963	0.963	0.963	0.963	0.963	0.963	0.963	0.963	0.963	0.963	0.963	0.963	0.963	0.963	0.963	0.963	0.963	0.963	0.963	0.963	0.963	0.963	0.963	0.963	0.963	0.963
Routine strategy
# of additional vaccinated adults during outbreak		1.40773e+06	1.39852e+06	1.38873e+06	1.37901e+06	1.36936e+06	1.35977e+06	1.35025e+06	1.3408e+06	1.33141e+06	1.32209e+06	1.31284e+06	1.30365e+06	1.29452e+06	1.28546e+06	1.27646e+06	1.26753e+06	1.25866e+06	1.24985e+06	1.2411e+06	1.23241e+06	1.22378e+06	1.21522e+06	1.20671e+06	1.19826e+06	1.18987e+06	1.18155e+06	1.17327e+06	1.16506e+06	1.15691e+06	1.14881e+06
# of additional protected adults		1.35565e+06	1.34677e+06	1.33735e+06	1.32799e+06	1.31869e+06	1.30946e+06	1.30029e+06	1.29119e+06	1.28215e+06	1.27318e+06	1.26426e+06	1.25542e+06	1.24663e+06	1.2379e+06	1.22924e+06	1.22063e+06	1.21209e+06	1.2036e+06	1.19518e+06	1.18681e+06	1.1785e+06	1.17025e+06	1.16206e+06	1.15393e+06	1.14585e+06	1.13783e+06	1.12986e+06	1.12195e+06	1.1141e+06	1.1063e+06
Total vacc protected		1.89791e+06	1.88548e+06	1.87229e+06	1.85918e+06	1.84617e+06	1.80813e+06	1.79548e+06	1.78293e+06	1.77046e+06	1.75808e+06	1.72358e+06	1.71155e+06	1.69961e+06	1.68775e+06	1.67597e+06	1.64485e+06	1.6334e+06	1.62204e+06	1.61076e+06	1.59956e+06	1.57165e+06	1.56077e+06	1.54996e+06	1.53923e+06	1.52857e+06	1.50373e+06	1.49337e+06	1.48309e+06	1.47288e+06	1.46275e+06
Proportion adults outbreak vacc protected		0.4815	0.4815	0.4815	0.4815	0.4815	0.4815	0.4815	0.4815	0.4815	0.4815	0.4815	0.4815	0.4815	0.4815	0.4815	0.4815	0.4815	0.4815	0.4815	0.4815	0.4815	0.4815	0.4815	0.4815	0.4815	0.4815	0.4815	0.4815	0.4815	0.4815
Proportion adults protected (routine+outbreak)		0.6741	0.6741	0.6741	0.6741	0.6741	0.664865	0.66487	0.664874	0.664879	0.664884	0.656432	0.656446	0.65646	0.656475	0.656489	0.648839	0.648868	0.648897	0.648926	0.648955	0.642128	0.642176	0.642225	0.642274	0.642323	0.636338	0.636412	0.636487	0.636561	0.636637
Proportion total population protected		0.555205	0.555458	0.555458	0.555458	0.555458	0.547849	0.547853	0.547856	0.54786	0.547864	0.5409	0.540912	0.540923	0.540935	0.540947	0.534644	0.534667	0.534691	0.534715	0.534739	0.529113	0.529153	0.529193	0.529234	0.529274	0.524343	0.524404	0.524465	0.524527	0.524589
Overlapping Immunity by cohort
cohort	Year	2024	2025	2026	2027	2028	2029	2030	2031	2032	2033	2034	2035	2036	2037	2038	2039	2040	2041	2042	2043	2044	2045	2046	2047	2048	2049	2050	2051	2052	2053
1		168100	164462	160782	157137	153526	142760	139391	136054	132748	129473	120409	117351	114321	111320	108347	100786	98004.7	95249.4	92519.7	89815.4	83568.7	81033.2	78520.7	76031	73563.9	68451.4	66130.9	63830.8	61551	59291.3
2		0	2537.86	2513.5	2489.37	2465.47	2324.72	2302.46	2280.41	2258.58	2236.96	2113.38	2093.26	2073.33	2053.59	2034.04	1926.45	1908.29	1890.29	1872.47	1854.82	1762.11	1745.72	1729.49	1713.41	1697.48	1618.62	1603.85	1589.21	1574.72	1560.36
3		0	0	2535.32	2510.98	2486.88	2344.91	2322.45	2300.22	2278.19	2256.38	2131.73	2111.43	2091.33	2071.42	2051.71	1943.18	1924.86	1906.71	1888.73	1870.92	1777.41	1760.88	1744.51	1728.29	1712.22	1632.67	1617.77	1603.01	1588.39	1573.9
4		0	0	0	2532.79	2508.47	2365.27	2342.62	2320.19	2297.97	2275.97	2150.24	2129.77	2109.49	2089.41	2069.52	1960.06	1941.57	1923.26	1905.13	1887.17	1792.85	1776.17	1759.65	1743.29	1727.09	1646.85	1631.82	1616.93	1602.18	1587.57
5		0	0	0	0	2530.25	2385.81	2362.96	2340.34	2317.93	2295.74	2168.91	2148.26	2127.81	2107.55	2087.49	1977.08	1958.43	1939.96	1921.67	1903.56	1808.41	1791.59	1774.93	1758.43	1742.09	1661.15	1645.99	1630.97	1616.09	1601.36
6		0	0	0	0	0	2406.52	2383.48	2360.66	2338.06	2315.67	2187.74	2166.91	2146.29	2125.85	2105.62	1994.24	1975.44	1956.81	1938.36	1920.09	1824.12	1807.15	1790.35	1773.7	1757.21	1675.58	1660.28	1645.13	1630.13	1615.26
7		0	0	0	0	0	0	2404.18	2381.16	2358.36	2335.78	2206.74	2185.73	2164.92	2144.31	2123.9	2011.56	1992.59	1973.8	1955.19	1936.76	1839.96	1822.84	1805.89	1789.1	1772.47	1690.13	1674.7	1659.42	1644.28	1629.29
8		0	0	0	0	0	0	0	2401.83	2378.84	2356.06	2225.9	2204.71	2183.72	2162.93	2142.35	2029.03	2009.89	1990.94	1972.17	1953.58	1855.93	1838.67	1821.57	1804.64	1787.86	1704.8	1689.24	1673.83	1658.56	1643.44
9		0	0	0	0	0	0	0	0	2399.49	2376.52	2245.23	2223.85	2202.68	2181.72	2160.95	2046.65	2027.34	2008.23	1989.29	1970.54	1872.05	1854.64	1837.39	1820.31	1803.39	1719.6	1703.91	1688.36	1672.96	1657.71
10 - STARTING no cohorts alive since last outbreak		0	0	0	0	0	0	0	0	0	0
Outbreak strategy
# of additional vaccinated adults during outbreak		1.97083e+06	1.95793e+06	1.94422e+06	1.93061e+06	1.9171e+06	1.90368e+06	1.89035e+06	1.87712e+06	1.86398e+06	1.85093e+06	1.83798e+06	1.82511e+06	1.81233e+06	1.79965e+06	1.78705e+06	1.77454e+06	1.76212e+06	1.74978e+06	1.73754e+06	1.72537e+06	1.7133e+06	1.7013e+06	1.68939e+06	1.67757e+06	1.66582e+06	1.65416e+06	1.64258e+06	1.63109e+06	1.61967e+06	1.60833e+06
# of additional protected adults		1.89791e+06	1.88548e+06	1.87229e+06	1.85918e+06	1.84617e+06	1.83324e+06	1.82041e+06	1.80767e+06	1.79501e+06	1.78245e+06	1.76997e+06	1.75758e+06	1.74528e+06	1.73306e+06	1.72093e+06	1.70888e+06	1.69692e+06	1.68504e+06	1.67325e+06	1.66153e+06	1.6499e+06	1.63835e+06	1.62689e+06	1.6155e+06	1.60419e+06	1.59296e+06	1.58181e+06	1.57074e+06	1.55974e+06	1.54882e+06
Total vacc protected		1.89791e+06	1.88548e+06	1.87229e+06	1.85918e+06	1.84617e+06	1.83324e+06	1.82041e+06	1.80767e+06	1.79501e+06	1.78245e+06	1.76997e+06	1.75758e+06	1.74528e+06	1.73306e+06	1.72093e+06	1.70888e+06	1.69692e+06	1.68504e+06	1.67325e+06	1.66153e+06	1.6499e+06	1.63835e+06	1.62689e+06	1.6155e+06	1.60419e+06	1.59296e+06	1.58181e+06	1.57074e+06	1.55974e+06	1.54882e+06
Proportion adults outbreak vacc protected		0.6741	0.6741	0.6741	0.6741	0.6741	0.6741	0.6741	0.6741	0.6741	0.6741	0.6741	0.6741	0.6741	0.6741	0.6741	0.6741	0.6741	0.6741	0.6741	0.6741	0.6741	0.6741	0.6741	0.6741	0.6741	0.6741	0.6741	0.6741	0.6741	0.6741
Proportion total population protected		0.555205	0.555458	0.555458	0.555458	0.555458	0.555458	0.555458	0.555458	0.555458	0.555458	0.555458	0.555458	0.555458	0.555458	0.555458	0.555458	0.555458	0.555458	0.555458	0.555458	0.555458	0.555458	0.555458	0.555458	0.555458	0.555458	0.555458	0.555458	0.555458	0.555458
Overlapping Immunity
Routine vaccination
Sum overlapping immune (routine vaccination)		168100	167000	165831	164670	163518	154587	153509	152438	151375	147922	137839	134614	131420	128256	125122	116674	113743	110839	107963	105113	98101.6	95430.8	92784.4	90162.1	87563.7	81800.8	79358.4	76937.7	74538.3	72160.2
Sum overlapping immune (outbreak vaccination)		420251	417500	414578	411676	408794	405932	403091	400269	397467	388391	379401	370496	361676	352940	344286	335716	327227	318818	310490	302241	294071	285979	277964	270026	262163	254376	246663	239024	231458	223965
Total overlapping immunity		588352	584500	580409	576346	572311	560520	556600	552707	548842	536313	517239	505110	493096	481196	469409	452390	440970	429658	418453	407354	392173	381410	370748	360188	349727	336177	326021	315962	305996	296125
Outbreak vaccination
Sum overlapping immune (outbreak vaccination)		588352	584500	580409	576346	572311	568305	564327	560377	556454	543747	531161	518694	506346	494115	482001	470002	458117	446345	434686	423138	411699	400370	389150	378036	367028	356126	345328	334634	324041	313550
Infected prior to outbreak vaccination
Routine vaccination
Susceptible (all), prior to increased vaccination during outbreak		2.08837e+06	2.08365e+06	2.07928e+06	2.07487e+06	2.07042e+06	2.08326e+06	2.07861e+06	2.07391e+06	2.06918e+06	2.06536e+06	2.07707e+06	2.07321e+06	2.06935e+06	2.06547e+06	2.06157e+06	2.07176e+06	2.06782e+06	2.06387e+06	2.05991e+06	2.05594e+06	2.06456e+06	2.06054e+06	2.05651e+06	2.05247e+06	2.04842e+06	2.05543e+06	2.05132e+06	2.04721e+06	2.04308e+06	2.03895e+06
Proportion max seroprevalence		0.4	0.4	0.4	0.4	0.4	0.4	0.4	0.4	0.4	0.4	0.4	0.4	0.4	0.4	0.4	0.4	0.4	0.4	0.4	0.4	0.4	0.4	0.4	0.4	0.4	0.4	0.4	0.4	0.4	0.4
Population proportion susceptible (all)		0.610921	0.613838	0.616869	0.6199	0.622931	0.631213	0.634241	0.63727	0.640298	0.643622	0.651834	0.65521	0.658597	0.661996	0.665407	0.673408	0.676866	0.680335	0.683817	0.687311	0.695058	0.698594	0.702142	0.705702	0.709275	0.716721	0.72033	0.723952	0.727586	0.731232
Population seroprevalence (all)		0.389079	0.386162	0.383131	0.3801	0.377069	0.368787	0.365759	0.36273	0.359702	0.356378	0.348166	0.34479	0.341403	0.338004	0.334593	0.326592	0.323134	0.319665	0.316183	0.312689	0.304942	0.301406	0.297858	0.294298	0.290725	0.283279	0.27967	0.276048	0.272414	0.268768
Diff b/w Sero Max and Immune		0.0109213	0.0138376	0.0168687	0.0198998	0.0229309	0.0312126	0.0342411	0.0372696	0.040298	0.0436218	0.051834	0.0552098	0.0585972	0.0619962	0.0654069	0.0734077	0.0768656	0.0803354	0.0838173	0.0873113	0.0950577	0.0985935	0.102142	0.105702	0.109275	0.116721	0.12033	0.123952	0.127586	0.131232
proportion infected prior to vaccine (1/3 of proportion susceptible)		0.00364043	0.00461252	0.00562289	0.00663326	0.00764363	0.0104042	0.0114137	0.0124232	0.0134327	0.0145406	0.017278	0.0184033	0.0195324	0.0206654	0.0218023	0.0244692	0.0256219	0.0267785	0.0279391	0.0291038	0.0316859	0.0328645	0.0340472	0.035234	0.036425	0.0389071	0.0401101	0.0413172	0.0425285	0.0437441
		2024	2025	2026	2027	2028	2029	2030	2031	2032	2033	2034	2035	2036	2037	2038	2039	2040	2041	2042	2043	2044	2045	2046	2047	2048	2049	2050	2051	2052	2053
Infected adults		5710.07	7187.45	8700.52	10192.1	11662.3	15943.4	17367.8	18771.5	20154.7	21819.4	26197.7	27905.2	29617.9	31335.7	33058.6	37445	39205	40969.9	42739.4	44513.6	48852.7	50657.9	52467.4	54281.1	56099	60333.2	62175.4	64021.3	65871	67724.3
Infected children		1892.5	2423.43	2991.05	3571.11	4163.26	5731.27	6356.73	6993.07	7639.96	8212.22	9689.93	10248.8	10801.4	11348	11888.5	13249.3	13776.3	14297.4	14812.7	15322.1	16564.8	17060.7	17550.9	18035.6	18514.7	19637.9	20103.4	20563.4	21018.1	21467.5
Outbreak vaccination
Susceptible (all), prior to increased vaccination during outbreak		2.46253e+06	2.45536e+06	2.44839e+06	2.4414e+06	2.43438e+06	2.42734e+06	2.42029e+06	2.41321e+06	2.40611e+06	2.40234e+06	2.39855e+06	2.39474e+06	2.39091e+06	2.38706e+06	2.38319e+06	2.3793e+06	2.37539e+06	2.37147e+06	2.36753e+06	2.36358e+06	2.35961e+06	2.35562e+06	2.35162e+06	2.3476e+06	2.34357e+06	2.33953e+06	2.33547e+06	2.33141e+06	2.32732e+06	2.32323e+06
Proportion max seroprevalence		0.4	0.4	0.4	0.4	0.4	0.4	0.4	0.4	0.4	0.4	0.4	0.4	0.4	0.4	0.4	0.4	0.4	0.4	0.4	0.4	0.4	0.4	0.4	0.4	0.4	0.4	0.4	0.4	0.4	0.4
Population proportion susceptible (all)		0.720376	0.723342	0.726373	0.729404	0.732436	0.735467	0.738498	0.741529	0.74456	0.748634	0.752721	0.756823	0.760938	0.765068	0.769213	0.773371	0.777545	0.781733	0.785936	0.790155	0.794388	0.798636	0.8029	0.807179	0.811474	0.815784	0.820111	0.824453	0.828811	0.833186
Population seroprevalence (all)		0.279624	0.276658	0.273627	0.270596	0.267564	0.264533	0.261502	0.258471	0.25544	0.251366	0.247279	0.243177	0.239062	0.234932	0.230787	0.226629	0.222455	0.218267	0.214064	0.209845	0.205612	0.201364	0.1971	0.192821	0.188526	0.184216	0.179889	0.175547	0.171189	0.166814
Diff b/w Sero Max and Immune		0.120376	0.123342	0.126373	0.129404	0.132436	0.135467	0.138498	0.141529	0.14456	0.148634	0.152721	0.156823	0.160938	0.165068	0.169213	0.173371	0.177545	0.181733	0.185936	0.190155	0.194388	0.198636	0.2029	0.207179	0.211474	0.215784	0.220111	0.224453	0.228811	0.233186
proportion infected prior to vaccine (1/3 of proportion susceptible)		0.0401253	0.0411141	0.0421244	0.0431348	0.0441452	0.0451556	0.0461659	0.0471763	0.0481867	0.0495445	0.050907	0.0522742	0.0536461	0.0550227	0.0564042	0.0577905	0.0591817	0.0605778	0.0619788	0.0633849	0.0647959	0.0662121	0.0676333	0.0690597	0.0704913	0.0719282	0.0733703	0.0748177	0.0762705	0.0777286
		2024	2025	2026	2027	2028	2029	2030	2031	2032	2033	2034	2035	2036	2037	2038	2039	2040	2041	2042	2043	2044	2045	2046	2047	2048	2049	2050	2051	2052	2053
Infected adults		77950.4	79348.4	80729.3	82086.9	83421.6	84733.6	86023.2	87290.5	88535.9	91041.1	93553	96071.5	98596.4	101128	103665	106209	108759	111315	113877	116445	119019	121598	124184	126775	129371	131973	134581	137194	139812	142436
Infected children		20859.3	21601.5	22407.8	23222.2	24044.5	24874.4	25711.6	26555.8	27406.6	27981.7	28549.9	29111.4	29666.3	30214.6	30756.4	31291.8	31820.7	32343.4	32859.8	33370	33874.1	34372.1	34864.1	35350.2	35830.5	36304.9	36773.5	37236.5	37693.8	38145.6
Susceptible and Immune after outbreak vaccination and initial infections
No Vaccine
Susceptible (ALL)		2.46253e+06	2.45536e+06	2.44839e+06	2.4414e+06	2.43438e+06	2.42734e+06	2.42029e+06	2.41321e+06	2.40611e+06	2.40234e+06	2.39855e+06	2.39474e+06	2.39091e+06	2.38706e+06	2.38319e+06	2.3793e+06	2.37539e+06	2.37147e+06	2.36753e+06	2.36358e+06	2.35961e+06	2.35562e+06	2.35162e+06	2.3476e+06	2.34357e+06	2.33953e+06	2.33547e+06	2.33141e+06	2.32732e+06	2.32323e+06
Immune (ALL)		955865	939105	922314	905713	889298	873069	857024	841160	825477	806627	787956	769462	751144	733000	715029	697229	679598	662135	644839	627708	610739	593933	577288	560801	544472	528299	512280	496415	480702	465139
Vaccine
Susceptible (ALL) after outbreak vaccination		1.14537e+06	1.14477e+06	1.14482e+06	1.1448e+06	1.1447e+06	1.15806e+06	1.15768e+06	1.15722e+06	1.1567e+06	1.15054e+06	1.15632e+06	1.15014e+06	1.14397e+06	1.13782e+06	1.13168e+06	1.13615e+06	1.12998e+06	1.12382e+06	1.11767e+06	1.11154e+06	1.11471e+06	1.10855e+06	1.10239e+06	1.09625e+06	1.09012e+06	1.09201e+06	1.08584e+06	1.07969e+06	1.07355e+06	1.06742e+06
Immune (ALL) after outbreak vaccination		2.27302e+06	2.2497e+06	2.22588e+06	2.20231e+06	2.17898e+06	2.14235e+06	2.11963e+06	2.09714e+06	2.07489e+06	2.05842e+06	2.03018e+06	2.01406e+06	1.99808e+06	1.98224e+06	1.96654e+06	1.94038e+06	1.92501e+06	1.90979e+06	1.8947e+06	1.87975e+06	1.85563e+06	1.84101e+06	1.82652e+06	1.81216e+06	1.79793e+06	1.77582e+06	1.76191e+06	1.74813e+06	1.73448e+06	1.72095e+06
Immune (adults) after outbreak vaccination
Susceptible (ALL) after outbreak vaccination		1.05416e+06	1.05343e+06	1.05338e+06	1.05325e+06	1.05306e+06	1.0528e+06	1.05247e+06	1.05207e+06	1.05161e+06	1.04462e+06	1.03764e+06	1.03067e+06	1.02371e+06	1.01677e+06	1.00984e+06	1.00292e+06	996010	989116	982235	975366	968510	961666	954835	948017	941212	934419	927639	920872	914117	907376
Immune (ALL) after outbreak vaccination		2.36423e+06	2.34104e+06	2.31733e+06	2.29386e+06	2.27062e+06	2.24761e+06	2.22484e+06	2.2023e+06	2.17998e+06	2.16435e+06	2.14887e+06	2.13353e+06	2.11834e+06	2.10329e+06	2.08838e+06	2.07361e+06	2.05898e+06	2.04449e+06	2.03014e+06	2.01592e+06	2.00184e+06	1.98789e+06	1.97407e+06	1.96039e+06	1.94683e+06	1.93341e+06	1.92012e+06	1.90695e+06	1.89391e+06	1.88099e+06
Immune (adults) after outbreak vaccination

[truncated: 12 more sheets: Infected, care-seeking, outcome, Cost Vaccination, Costs disease, QALYS, Total Costs & Outcomes_S, Total costs & Outcomes _HCP, ICERs , RiskSwappedFuncs, Census data, Swapped Inputs, Swapped Outputs, Swapped Statistic Funcs]
